# Supplementary material for: Acoustic Structure and Contextual Use of Calls by Captive Male and Female Cheetahs (Acinonyx jubatus)
Source: PLoS One. 2016 Jun 30;11(6):e0158546. doi: 10.1371/journal.pone.0158546 (PMC4928801; doi:10.1371/journal.pone.0158546)
Supplement: S1 Table — (XLS) [file pone.0158546.s002.xls]

## Sheet: Data_repert
sex	ind	ind_N	call type	call type_N	duration	fpeak	q25	q50	q75	f0beg	f0end	f0max	f0min	pulse_rate	inspir/expir	in1/ex2
male	Kay	3	chirr	1	0.932	1050	910	1300	2440					15.25
male	Kay	3	chirr	1	0.268	460	410	520	1640					17.39
male	Kay	3	chirr	1	0.849	410	520	1180	1890					15.76
male	Kay	3	chirr	1	1.062	490	610	1310	2550					15.44
male	Kay	3	chirr	1	0.568	1420	1230	1460	2210					16.22
male	Kay	3	chirr	1	2.728	480	500	940	1550					16.21
male	Kay	3	chirr	1	0.313	450	530	1150	1480					17.21
male	Kay	3	chirr	1	0.187	460	490	860	1490					16.94
male	Kay	3	chirr	1	0.716	490	920	1950	2600					15.82
male	Kay	3	chirr	1	0.218	490	890	1250	2340					17.77
male	Seva	1	chirr	1	0.271	340	470	1140	2170					18.45
female	Sindi	8	chirp	5	0.188	1070	1050	1090	2110	1190	750	1190	750
female	Eva	7	chirp	5	0.09	1930	1320	2250	2920	1280	620	1280	620
male	Kay	3	chirp	5	0.104	2480	2420	2560	2770	2820	1680	2820	1680
male	Kay	3	chirp	5	0.087	1310	1320	1550	2530	1690	760	1690	760
male	Kay	3	chirp	5	0.055	2390	2390	2430	2530	2390	750	2390	750
male	Kay	3	chirp	5	0.112	1360	1280	1380	1800	1490	790	1490	790
male	Adam	2	hiss	7	0.714	150	330	760	1920
male	Adam	2	hiss	7	0.491	370	370	770	1730
female	Sindi	8	hiss	7	0.726	390	450	1080	2270
female	Sindi	8	hiss	7	0.375	190	390	1060	2620
male	Seva	1	hiss	7	0.809	320	320	530	1750
male	Seva	1	hiss	7	0.76	310	440	890	2200
female	Kimi	9	hiss	7	0.835	180	180	270	1230
female	Eva	7	hiss	7	0.783	400	430	790	2170
female	Eva	7	hiss	7	0.507	400	440	960	2430
male	Adam	2	hiss	7	0.506	390	410	1010	2290
female	Sindi	8	hiss	7	0.535	310	550	1850	440
female	Sindi	8	hiss	7	0.656	370	60	310	1370
female	Sindi	8	hiss	7	0.834	420	540	1920	4030
male	Seva	1	hiss	7	0.969	460	480	1100	3120
male	Seva	1	hiss	7	0.809	290	320	570	1670
male	Seva	1	hiss	7	0.8		60	430	1700
female	Kimi	9	hiss	7	0.914	390	430	1070	2250
female	Kimi	9	hiss	7	0.825	370	420	1030	3600
female	Kimi	9	hiss	7	0.944	400	260	600	2310
female	Kimi	9	hiss	7	1.115		180	450	1960
female	Eva	7	hiss	7	0.82	460	570	1480	3780
female	Eva	7	hiss	7	0.533	400	450	980	2380
female	Eva	7	hiss	7	0.514	390	420	910	2190
male	Adday	4	hiss	7	0.636	390	400	700	2250
male	Adday	4	hiss	7	0.522	310	430	850	1790
male	Adday	4	hiss	7	0.238	100	790	2310	3960
male	Adday	4	hiss	7	0.574	140	140	290	870
male	Adday	4	hiss	7	0.527		210	430	1840
female	Winda	13	hiss	7	0.609	290	730	2670	4350
female	Winda	13	hiss	7	0.332	200	1280	3040	4170
female	Winda	13	hiss	7	0.422	400	170	450	1350
female	Winda	13	hiss	7	0.5	90	1090	2710	4290
female	Winda	13	hiss	7	0.403		290	640	1590
male	Kidjan	5	hiss	7	0.376	340	350	820	2260
male	Kidjan	5	hiss	7	0.517	350	290	430	930
male	Kidjan	5	hiss	7	0.446	170	170	420	1560
male	Kidjan	5	hiss	7	0.456	320	210	350	820
male	Kidjan	5	hiss	7	0.655	350	390	1060	3040
female	Nayla	10	hiss	7	0.257	210	1070	2650	4200
female	Nayla	10	hiss	7	0.498	400	340	640	2000
female	Nayla	10	hiss	7	0.722	430	450	980	2700
female	Nayla	10	hiss	7	0.505	390	400	810	2060
female	Nayla	10	hiss	7	0.64	140	210	320	1350
female	Sindi	8	growl	3	1.474	230	240	300	550	230	190	250	190	31.47
male	Adam	2	growl	3	2.218	170	180	220	400	180	170	180	170	29.126
female	Sindi	8	growl	3	2.197	150	160	180	290	150	150	160	150	31.63
male	Seva	1	growl	3	1.605	130	80	150	260	70	160	160	70	34.12
male	Seva	1	growl	3	3.441	130	130	160	200	110	120	130	110	35.67
female	Eva	7	growl	3	2.227	160	160	220	390	120	100	180	100	40.54
female	Kimi	9	growl	3	4.713	210	170	240	390	70	190	190	70	35.45
male	Adam	2	growl	3	0.928	210	210	230	430	220	200	220	200	29.82
male	Adam	2	growl	3	3.001	150	160	200	360	170	160	170	150	31.1
female	Sindi	8	growl	3	1.432	180	190	320	680	150	160	190	150	40.68
female	Sindi	8	growl	3	1.01	170	150	320	530	210	200	210	200	34.93
female	Sindi	8	growl	3	5.391	200	200	340	540	180	160	280	180	36.9
male	Seva	1	growl	3	0.637	320	280	340	600	100	100	120	100	37.03
male	Seva	1	growl	3	2.429	60	60	120	1180	120	140	140	120	40.22
female	Kimi	9	growl	3	1.25	210	180	250	430	170	180	190	170	34.48
female	Kimi	9	growl	3	1.005	450	280	590	3150	120	110	120	110	45.68
female	Kimi	9	growl	3	3.291	150	150	640	3790	90	90	110	90	40.49
female	Kimi	9	growl	3	1.216	210	120	210	320	140	120	150	120	42.19
male	Adday	4	growl	3	0.697	120	80	160	600	140	150	150	140	37.43
male	Adday	4	growl	3	0.78	460	340	510	1010	140	140	160	140	42.3
male	Adday	4	growl	3	0.98	290	370	680	1500	140	150	160	140	41.49
male	Adday	4	growl	3	2.064	50	90	450	870	120	140	150	120	35.02
male	Adday	4	growl	3	1.416	300	290	480	1460	140	140	150	140	39.77
male	Kidjan	5	growl	3	2.09	170	180	370	850	120	160	170	120	31.01
male	Kidjan	5	growl	3	3.767	170	200	390	980	170	200	200	170	41.84
male	Kidjan	5	growl	3	2.841	140	200	430	1510	140	120	150	120	40
male	Kidjan	5	growl	3	3.874	170	200	350	760	150	160	180	150	42.45
male	Kidjan	5	growl	3	3.123	200	180	370	710	140	160	160	140	34.65
female	Nayla	10	growl	3	4.882	460	210	420	540	120	100	180	100	36.49
female	Nayla	10	growl	3	1.561	60	260	560	1200	340	180	340	180	40.54
female	Nayla	10	growl	3	4.147	170	250	510	1280	170	170	180	170	38.85
female	Nayla	10	growl	3	2.798	450	260	460	680	150	90	150	90	38.76
female	Nayla	10	growl	3	2.842		30	70	540	560	180	560	180	42.05
male	Kidjan	5	purr	2		306.667	303.333	470	956.667					26.1133	inspiration	1
male	Kidjan	5	purr	2		106.667	83.3333	160	296.667					22.1433	expiration	2
male	Kidjan	5	purr	2		320	283.333	486.667	1053.33					26.73	inspiration	1
male	Kidjan	5	purr	2		46.6667	66.6667	183.333	546.667					22.8467	expiration	2
male	Kay	3	purr	2			103.333	390	936.667					25.59	inspiration	1
male	Kay	3	purr	2			40	93.3333	216.667					19.11	expiration	2
male	Kay	3	purr	2		63.3333	120	403.333	1190					22.8417	inspiration	1
male	Kay	3	purr	2		66.6667	93.3333	186.667	573.333					19.58	expiration	2
male	Kay	3	purr	2		66.6667	90	440	1233.33					23.86	inspiration	1
male	Kay	3	purr	2		60	90	370	1783.33					21.0633	expiration	2
male	Seva	1	purr	2			113.333	373.333	733.333					20.9433	inspiration	1
male	Seva	1	purr	2			40	110	593.333					18.6133	expiration	2
male	Seva	1	purr	2		340	320	430	863.333					21.99	inspiration	1
male	Seva	1	purr	2		56.6667	73.3333	276.667	1846.67					18.7833	expiration	2
male	Kidjan	5	purr	2		440	343.333	463.333	620					25.8867	inspiration	1
male	Kidjan	5	purr	2		63.3333	76.6667	190	636.667					23.02	expiration	2
male	Kidjan	5	purr	2		416.667	376.667	516.667	1123.33					25.75	inspiration	1
male	Kidjan	5	purr	2		153.333	150	426.667	2050					22.3167	expiration	2
male	Seva	1	purr	2		205	145	370	720					23.525	inspiration	1
male	Seva	1	purr	2		65	75	145	420					19.265	expiration	2
male	Kay	3	purr	2		50	103.333	350	600					27.0733	inspiration	1
male	Kay	3	purr	2		63.3333	56.6667	120	306.667					22.0133	expiration	2
female	Kimi	9	meow	4	0.365	1020	880	1140	2210	930	730	1040	730
female	Kimi	9	meow	4	0.401	810	880	1640	3060	950	920	970	770
female	Kimi	9	meow	4	0.301	930	980	1450	2810	890	930	980	840
female	Kimi	9	meow	4	0.432	930	980	1450	2760	840	790	930	790
female	Kimi	9	meow	4	0.564	750	840	1500	2200	890	750	980	750
female	Eva	7	meow	4	0.493	1010	1030	1800	3090	830	690	1220	680
female	Eva	7	meow	4	0.343	1140	1070	1150	1990	850	660	1140	660
female	Eva	7	meow	4	0.383	1180	990	1180	1670	790	640	1180	640
female	Eva	7	meow	4	0.412	950	1050	1370	2270	970	670	1350	670
female	Eva	7	meow	4	0.203	1780	1640	2480	4820	1780	1730	2150	1730
female	Sindi	8	meow	4	0.443	1110	1090	1140	2090	1100	750	1130	750
female	Sindi	8	meow	4	0.272	1130	1100	1220	2220	1180	960	1360	960
female	Sindi	8	meow	4	0.348	1110	1050	1140	2110	770	790	1110	770
female	Sindi	8	meow	4	0.477	980	980	1120	2060	840	840	1030	840
female	Sindi	8	meow	4	0.365	900	900	1360	2010	890	860	910	860
female	Nayla	10	meow	4	0.342	1070	990	1090	2130	860	770	1070	770
female	Nayla	10	meow	4	0.182	810	830	1610	1910	830	730	830	730
female	Nayla	10	meow	4	0.267	810	810	1590	2410	810	730	810	730
female	Nayla	10	meow	4	0.72	840	930	1680	1960	790	790	920	750
female	Nayla	10	meow	4	0.2	930	930	1120	2810	980	790	1070	790
female	Annay	11	meow	4	0.375	750	650	1030	1590	700	560	1030	560
female	Annay	11	meow	4	0.139	1500	1350	1780	2760	840	560	890	560
female	Annay	11	meow	4	0.11	750	750	1960	3180	930	790	980	790
female	Annay	11	meow	4	0.185	1530	1340	1550	2060	910	650	930	650
female	Annay	11	meow	4	0.278	1350	1290	1370	1480	850	670	860	670
female	Zygota	12	meow	4	0.201	1400	1120	1780	2810	890	600	890	600
female	Zygota	12	meow	4	0.248	950	700	1680	2760	930	750	930	750
female	Zygota	12	meow	4	0.234	870	750	1010	1730	790	750	790	750
female	Zygota	12	meow	4	0.281	890	930	1680	2670	990	660	990	660
female	Zygota	12	meow	4	0.516	1500	840	1500	1680	790	730	790	730
male	Kay	3	meow	4	0.129	1730	1610	1750	2570	740	720	920	720
male	Kay	3	meow	4	0.298	1520	1640	2470	3060	750	660	1060	660
male	Kay	3	meow	4	0.162	1350	1640	2410	2770	630	620	990	620
male	Kay	3	meow	4	0.086	1260	1500	2010	2390	2340	1170	2340	1170
male	Kay	3	meow	4	0.139	2190	1590	2170	2560	1300	1530	1980	1300
male	Adam	2	meow	4	0.257	1250	1110	1320	2580	570	440	660	440
male	Adam	2	meow	4	0.255	1290	1230	1860	3140	640	590	650	500
male	Adam	2	meow	4	0.214	960	850	1040	1870	410	430	490	410
male	Adam	2	meow	4	0.222	1400	1350	1590	2620	750	700	790	700
male	Adam	2	meow	4	0.257	1400	1350	2100	2950	750	700	750	700
male	Seva	1	meow	4	0.259	950	960	1120	1890	920	800	1040	800
male	Seva	1	meow	4	0.185	1350	1310	1450	1820	750	540	790	540
male	Seva	1	meow	4	0.268	1390	1160	1410	2120	670	490	690	490
male	Seva	1	meow	4	0.218	1450	1340	1460	2170	680	520	710	520
male	Seva	1	meow	4	0.193	1440	730	1390	1480	620	610	720	610
male	Adday	4	meow	4	0.235	1610	1090	2080	3140	880	750	1090	750
male	Adday	4	meow	4	0.293	1550	1480	1570	1610	680	660	770	660
male	Adday	4	meow	4	0.22	1650	940	1650	2280	750	710	880	710
male	Adday	4	meow	4	0.208	860	880	1720	2730	790	750	880	750
male	Adday	4	meow	4	0.422	790	890	1590	2430	750	610	890	610
male	Kidjan	5	meow	4	0.51	450	490	1110	1520	510	450	680	450
male	Kidjan	5	meow	4	0.531	430	470	990	1310	530	450	640	430
male	Kidjan	5	meow	4	0.734	400	470	900	1330	480	370	590	370
male	Kidjan	5	meow	4	0.197	1240	640	1220	1830	470	410	620	410
male	Kidjan	5	meow	4	0.621	400	440	900	1560	340	370	520	340
male	Frank	6	meow	4	0.386	460	650	1400	3750	460	420	510	420
male	Frank	6	meow	4	0.273	460	650	1210	2340	420	420	560	420
male	Frank	6	meow	4	0.416	420	510	1500	4120	510	460	510	460
male	Frank	6	meow	4	0.193	510	1170	2950	4590	460	460	560	460
male	Frank	6	meow	4	0.446	490	580	1440	2950	520	360	750	360
male	Kay	3	howl	6	1.32	330	390	860	2110	330	340	410	310
male	Adam	2	howl	6	2.607	210	320	480	1080	360	300	450	190
male	Adam	2	howl	6	4.969	190	230	410	570	210	160	290	160
male	Kay	3	howl	6	2.935	190	90	220	750	220	220	230	180
male	Seva	1	howl	6	3.97	130	130	160	1020	120	130	130	120
female	Eva	7	howl	6	1.287	380	340	390	480	420	290	420	290
female	Sindi	8	howl	6	1.004	470	500	690	1390	220	480	710	220
female	Eva	7	howl	6	1.286	190	190	300	380	400	250	400	250
male	Adam	2	howl	6	2.941	240	250	340	990	250	320	320	230
female	Sindi	8	howl	6	1.213	290	300	540	610	300	260	320	260
male	Adday	4	howl	6	0.973	370	140	350	500	390	310	390	310
male	Adday	4	howl	6	2.216	200	200	260	430	250	200	250	200
male	Adday	4	howl	6	3.665	210	210	250	510	310	290	310	200
male	Adday	4	howl	6	3.286	450	170	450	650	210	190	210	190
female	Winda	13	howl	6	0.792	180	230	1510	4250	170	190	200	170
female	Winda	13	howl	6	2.913	180	170	230	620	120	200	200	120
male	Kidjan	5	howl	6	1.357	340	250	390	1460	310	290	310	290
male	Kidjan	5	howl	6	0.546	200	180	210	260	170	200	210	170
male	Frank	6	howl	6	0.774	340	340	370	760	120	100	140	100
