# Supplementary material for: Acoustic Structure and Contextual Use of Calls by Captive Male and Female Cheetahs (Acinonyx jubatus)
Source: PLoS One. 2016 Jun 30;11(6):e0158546. doi: 10.1371/journal.pone.0158546 (PMC4928801; doi:10.1371/journal.pone.0158546)
Supplement: S2 Table — (XLS) [file pone.0158546.s003.xls]

## Sheet: Data_ind_meow
sex	year	year_N	ind	ind_N	durat	fpeak	q25	q50	q75	f0beg	f0end	f0max	f0min
female	2012	2	Kimi	9	0.423	1020	880	1140	2210	930	730	1040	730
female	2012	2	Kimi	9	0.401	810	880	1640	3060	950	920	970	770
female	2012	2	Kimi	9	0.301	930	980	1450	2810	890	930	980	840
female	2012	2	Kimi	9	0.432	930	980	1450	2760	840	790	930	790
female	2012	2	Kimi	9	0.564	750	840	1500	2200	890	750	980	750
female	2012	2	Kimi	9	0.182	1630	910	1640	2540	890	910	910	820
female	2012	2	Kimi	9	0.156	1590	1540	1680	2850	1640	750	1680	750
female	2012	2	Kimi	9	0.365	1590	1030	1610	1880	1040	620	1070	620
female	2012	2	Kimi	9	0.476	1710	960	1720	2110	850	870	880	850
female	2012	2	Kimi	9	0.169	1730	1070	1780	2430	790	980	980	790
female	2012	2	Kimi	9	0.82	720	670	770	2160	620	580	720	580
female	2012	2	Kimi	9	0.318	850	830	890	2450	720	640	840	640
female	2012	2	Kimi	9	0.647	1560	690	1310	1630	530	630	930	480
female	2012	2	Kimi	9	0.49	760	900	1490	1980	910	760	970	730
female	2012	2	Kimi	9	0.337	920	910	950	1450	890	770	1100	770
female	2012	2	Eva	7	0.493	1010	1030	1800	3090	830	690	1220	680
female	2012	2	Eva	7	0.343	1140	1070	1150	1990	850	660	1140	660
female	2012	2	Eva	7	0.383	1180	990	1180	1670	790	640	1180	640
female	2012	2	Eva	7	0.412	950	1050	1370	2270	970	670	1350	670
female	2012	2	Eva	7	0.204	1780	1640	2480	4820	1780	1730	2150	1730
female	2012	2	Eva	7	0.325	1250	1110	1240	1310	1130	930	1250	930
female	2012	2	Eva	7	0.319	1040	1050	1130	1280	1220	950	1270	950
female	2012	2	Eva	7	0.383	1060	1150	2030	3050	920	720	1350	720
female	2012	2	Eva	7	0.266	900	1250	2130	2990	1530	760	1570	760
female	2012	2	Eva	7	0.424	2870	1170	2270	2630	880	680	1390	680
female	2012	2	Eva	7	0.424	970	1080	2310	2860	1090	660	1520	660
female	2012	2	Eva	7	0.314	1240	1140	1210	1290	1130	940	1250	940
female	2012	2	Eva	7	0.4	1190	1070	1280	2410	1030	720	1360	720
female	2012	2	Eva	7	0.389	1070	880	1060	1670	670	800	1090	800
female	2012	2	Eva	7	0.348	1390	1130	1420	2420	870	760	1410	760
female	2012	2	Sindi	8	0.443	1110	1090	1140	2090	1100	750	1130	750
female	2012	2	Sindi	8	0.273	1130	1100	1220	2220	1180	960	1360	960
female	2012	2	Sindi	8	0.348	1110	1050	1140	2110	770	790	1110	770
female	2012	2	Sindi	8	0.477	980	980	1120	2060	840	840	1030	840
female	2012	2	Sindi	8	0.366	900	900	1360	2010	890	860	910	860
female	2012	2	Sindi	8	0.4	1120	1170	1260	3280	930	980	1170	930
female	2012	2	Sindi	8	0.569	1070	1060	1110	2110	570	630	1130	570
female	2012	2	Sindi	8	0.197	1140	1090	1140	1160	990	940	1150	940
female	2012	2	Sindi	8	0.438	1070	1120	1210	2250	1030	840	1120	840
female	2012	2	Sindi	8	0.126	1170	1120	1350	3420	1120	1070	1130	1070
female	2012	2	Sindi	8	0.383	880	860	1040	1770	780	690	910	690
female	2012	2	Sindi	8	0.563	990	1010	1170	2390	950	750	1170	750
female	2012	2	Sindi	8	0.494	780	780	1500	2160	710	710	800	710
female	2012	2	Sindi	8	0.492	1140	1070	1180	2160	1010	960	1200	960
female	2012	2	Sindi	8	0.18	1080	1070	1220	2090	1010	900	1010	900
female	2013		Nayla	10	0.342	1070	990	1090	2130	860	770	1070	770
female	2013		Nayla	10	0.182	810	830	1610	1910	830	730	830	730
female	2013		Nayla	10	0.267	810	810	1590	2410	810	730	810	730
female	2013		Nayla	10	0.72	840	930	1680	1960	790	790	920	750
female	2013		Nayla	10	0.2	930	930	1120	2810	980	790	1070	790
female	2013		Nayla	10	0.349	790	840	1260	2710	840	700	890	700
female	2013		Nayla	10	0.16	980	1030	1210	2150	840	700	1030	700
female	2013		Nayla	10	0.225	790	890	2150	3180	930	790	930	790
female	2013		Nayla	10	0.145	1150	1150	1270	2470	1810	900	1810	900
female	2013		Nayla	10	0.22	1070	1020	1070	1890	970	810	1060	810
female	2013		Nayla	10	0.423	860	940	1490	1760	860	750	970	750
female	2013		Nayla	10	0.388	910	970	1250	2610	970	740	1100	740
female	2013		Nayla	10	0.349	840	990	1130	1860	810	790	890	790
female	2013		Nayla	10	0.291	1050	910	1070	2260	880	790	1150	790
female	2013		Nayla	10	0.451	950	950	1160	2730	980	740	1020	740
female	2013		Annay	11	0.375	750	650	1030	1590	700	560	1030	560
female	2013		Annay	11	0.139	1500	1350	1780	2760	840	560	890	560
female	2013		Annay	11	0.11	750	750	1960	3180	930	790	980	790
female	2013		Annay	11	0.185	1530	1340	1550	2060	910	650	930	650
female	2013		Annay	11	0.278	1350	1290	1370	1480	850	670	860	670
female	2013		Annay	11	0.359	1390	710	1110	1450	690	590	760	590
female	2013		Annay	11	0.201	1440	960	1480	1780	960	680	980	680
female	2013		Annay	11	0.454	690	650	830	1410	460	590	720	460
female	2013		Annay	11	0.168	1490	1340	1600	2700	770	650	880	650
female	2013		Annay	11	0.122	1440	1170	1620	2700	950	810	1070	590
female	2013		Zygota	12	0.201	1400	1120	1780	2810	890	600	890	600
female	2013		Zygota	12	0.248	950	700	1680	2760	930	750	930	750
female	2013		Zygota	12	0.234	870	750	1010	1730	790	750	790	750
female	2013		Zygota	12	0.281	890	930	1680	2670	990	660	990	660
female	2013		Zygota	12	0.516	1500	840	1500	1680	790	730	790	730
female	2013		Zygota	12	0.248	700	840	2200	3460	890	700	890	700
female	2013		Zygota	12	0.307	1420	1430	2130	3550	820	710	920	710
female	2013		Zygota	12	0.268	1520	1110	2290	3250	910	690	910	690
female	2013		Zygota	12	0.276	470	480	970	1450	920	750	940	750
female	2013		Zygota	12	0.253	770	770	1280	2230	790	670	800	670
male	2012	2	Kay	3	0.129	1730	1610	1750	2570	740	720	920	720
male	2012	2	Kay	3	0.298	1520	1640	2470	3060	750	660	1060	660
male	2012	2	Kay	3	0.162	1350	1640	2410	2770	630	620	990	620
male	2012	2	Kay	3	0.12	1260	1500	2010	2390	2340	1170	2340	1170
male	2012	2	Kay	3	0.139	2190	1590	2170	2560	1300	1530	1980	1300
male	2012	2	Kay	3	0.336	1520	1550	2330	3020	760	670	1090	670
male	2012	2	Kay	3	0.163	2450	2010	2510	2880	620	650	990	620
male	2012	2	Kay	3	0.661	2670	2250	2810	3230	700	1120	1120	700
male	2012	2	Kay	3	0.119	3140	2530	3140	3750	840	580	1070	580
male	2012	2	Kay	3	0.151	2250	1360	2180	2960	1310	1180	1530	1180
male	2012	2	Kay	3	0.118	2300	2250	2700	3200	1280	1450	2140	1280
male	2012	2	Kay	3	0.138	2670	1660	2360	2650	500	850	870	500
male	2012	2	Kay	3	0.152	2290	2140	2550	3040	650	830	1130	650
male	2012	2	Kay	3	0.145	1630	800	1630	2440	720	740	790	720
male	2012	2	Kay	3	0.163	2570	1910	2510	3550	860	1170	2140	860
male	2012		Adam	2	0.257	1250	1110	1320	2580	570	440	660	440
male	2012		Adam	2	0.255	1290	1230	1860	3140	640	590	650	500
male	2012		Adam	2	0.214	960	850	1040	1870	410	430	490	410
male	2012		Adam	2	0.222	1400	1350	1590	2620	750	700	790	700
male	2012		Adam	2	0.257	1400	1350	2100	2950	750	700	750	700
male	2012		Adam	2	0.48	460	460	560	1400	560	460	600	460
male	2012		Adam	2	0.296	1350	1350	1730	3040	590	560	700	560
male	2012		Adam	2	0.254	510	560	1070	3280	460	510	510	460
male	2012		Adam	2	0.245	460	600	1350	2430	460	460	490	460
male	2012		Adam	2	0.27	510	840	1590	2900	650	560	750	510
male	2012		Adam	2	0.163	1490	1350	2040	2900	710	590	760	590
male	2012		Adam	2	0.179	1380	1160	1510	2770	640	510	680	510
male	2012		Adam	2	0.246	3000	1490	2750	3170	710	450	730	450
male	2012		Adam	2	0.295	1430	1310	1440	2130	670	490	710	490
male	2012		Adam	2	0.223	2840	1300	2110	2850	540	490	610	490
male	2012	2	Seva	1	0.259	950	960	1120	1890	920	800	1040	800
male	2012	2	Seva	1	0.185	1350	1310	1450	1820	750	540	790	540
male	2012	2	Seva	1	0.244	1590	900	1590	1740	750	730	850	730
male	2012	2	Seva	1	0.191	1550	780	1500	1600	720	690	810	690
male	2012	2	Seva	1	0.116	440	550	1010	1590	470	460	510	460
male	2012	2	Seva	1	0.145	1280	850	1280	1370	670	620	770	620
male	2012	2	Seva	1	0.22	1130	1030	1180	1380	940	820	940	820
male	2012	2	Seva	1	0.191	1620	920	1610	1850	790	760	860	760
male	2012	2	Seva	1	0.482	780	860	1570	1710	790	770	960	770
male	2013		Adday	4	0.235	1610	1090	2080	3140	880	750	1090	750
male	2013		Adday	4	0.293	1550	1480	1570	1610	680	660	770	660
male	2013		Adday	4	0.22	1650	940	1650	2280	750	710	880	710
male	2013		Adday	4	0.208	860	880	1720	2730	790	750	880	750
male	2013		Adday	4	0.422	790	890	1590	2430	750	610	890	610
male	2013		Adday	4	0.318	700	750	840	1500	700	700	750	700
male	2013		Adday	4	0.185	1170	1170	1310	1640	1120	1030	1780	1030
male	2013		Adday	4	0.162	650	750	1350	2480	750	650	750	650
male	2013		Adday	4	0.382	1640	1070	1680	2340	860	640	960	640
male	2013		Adday	4	0.487	650	540	680	1360	580	470	680	450
male	2013		Kidjan	5	0.51	450	490	1110	1520	510	450	680	450
male	2013		Kidjan	5	0.531	430	470	990	1310	530	450	640	430
male	2013		Kidjan	5	0.734	400	470	900	1330	480	370	590	370
male	2013		Kidjan	5	0.197	1240	640	1220	1830	470	410	620	410
male	2013		Kidjan	5	0.621	400	440	900	1560	340	370	520	340
male	2013		Kidjan	5	0.928	450	470	1070	2290	430	370	620	370
male	2013		Kidjan	5	0.626	440	460	1330	2780	440	390	590	390
male	2013		Kidjan	5	0.243	460	480	950	1600	480	400	600	400
male	2013		Kidjan	5	0.487	450	450	520	1360	410	400	590	400
male	2013		Kidjan	5	0.232	450	590	1290	2120	530	410	660	410
male	2013		Kidjan	5	0.429	1240	590	1210	1410	520	430	640	430
male	2013		Kidjan	5	0.243	1230	1080	1250	1880	600	440	650	440
male	2013		Frank	6	0.386	460	650	1400	3750	460	420	510	420
male	2013		Frank	6	0.273	460	650	1210	2340	420	420	560	420
male	2013		Frank	6	0.416	420	510	1500	4120	510	460	510	460
male	2013		Frank	6	0.193	510	1170	2950	4590	460	460	560	460
male	2013		Frank	6	0.446	490	580	1440	2950	520	360	750	360
male	2013		Frank	6	0.354	1290	1100	1760	3070	630	390	740	390
male	2013		Frank	6	0.69	390	400	450	1250	450	350	450	350
male	2013		Frank	6	0.551	460	470	500	1040	390	370	490	370
male	2013		Frank	6	0.342	510	600	1450	3180	600	460	790	460
male	2013		Frank	6	0.65	480	460	490	850	410	390	480	390
female	2014	4	Kimi	9	0.428	780	790	1320	1620	770	540	790	540
female	2014	4	Kimi	9	0.166	2900	2430	2820	3560	700	790	950	700
female	2014	4	Kimi	9	0.128	490	1760	2650	3250	790	800	960	790
female	2014	4	Kimi	9	0.422	860	850	1080	1970	790	620	880	620
female	2014	4	Kimi	9	0.332	810	810	1180	1660	790	620	820	620
female	2014	4	Kimi	9	0.466	1240	730	1240	1460	570	610	750	610
female	2014	4	Kimi	9	0.446	850	860	1660	1750	770	620	880	620
female	2014	4	Kimi	9	0.428	850	830	1560	2530	790	630	870	630
female	2014	4	Kimi	9	0.337	790	790	1550	1860	760	690	800	690
female	2014	4	Kimi	9	0.351	1610	880	1670	2460	780	750	890	750
female	2014	4	Kimi	9	0.435	800	800	1230	2250	770	730	850	730
female	2014	4	Kimi	9	0.581	1570	820	1530	1630	720	640	830	640
female	2014	4	Kimi	9	0.162	2900	1950	2790	3480	790	830	950	790
female	2014	4	Kimi	9	0.215	1630	820	1580	1660	770	660	800	660
female	2014	4	Kimi	9	0.436	1620	690	1350	1660	740	560	820	560
female	2014	4	Eva	7	0.405	1060	900	1460	1930	1070	620	1090	620
female	2014	4	Eva	7	0.449	950	890	960	1590	860	660	930	660
female	2014	4	Eva	7	0.24	890	830	950	1760	970	620	970	620
female	2014	4	Eva	7	0.411	1170	1070	1260	2390	890	750	1170	750
female	2014	4	Eva	7	0.393	1120	980	1210	2010	930	650	1070	650
female	2014	4	Eva	7	0.336	1080	970	1110	1830	1040	710	1090	740
female	2014	4	Eva	7	0.453	930	820	930	1570	800	680	950	680
female	2014	4	Eva	7	0.314	1460	1350	1850	2460	1340	650	1430	650
female	2014	4	Eva	7	0.319	1220	940	1220	2060	1020	650	1240	650
female	2014	4	Eva	7	0.343	1320	1170	1430	2120	1210	720	1460	720
female	2014	4	Eva	7	0.424	1030	910	1140	1790	780	720	1030	720
female	2014	4	Eva	7	0.442	1190	830	1180	1980	1040	650	1210	650
female	2014	4	Eva	7	0.476	1080	760	1060	1690	880	650	1090	650
female	2014	4	Eva	7	0.325	2030	1290	2060	2750	1190	790	1390	790
female	2014	4	Eva	7	0.325	850	860	1090	1790	910	600	1060	600
female	2014	4	Sindi	8	0.307	890	1030	1820	2850	790	750	890	750
female	2014	4	Sindi	8	0.519	1010	920	1030	1970	930	790	1000	790
female	2014	4	Sindi	8	0.161	790	840	1640	2570	890	750	910	750
female	2014	4	Sindi	8	0.256	920	900	940	1850	870	730	920	730
female	2014	4	Sindi	8	0.448	950	950	1730	2710	650	590	990	590
female	2014	4	Sindi	8	0.325	1050	940	1060	2000	950	770	1070	770
female	2014	4	Sindi	8	0.366	1070	1010	1140	2170	970	790	1140	790
female	2014	4	Sindi	8	0.436	930	940	1070	2150	950	770	1060	770
female	2014	4	Sindi	8	0.337	960	990	1810	2720	810	720	990	720
female	2014	4	Sindi	8	0.36	950	910	1750	2730	800	690	950	690
female	2014	4	Sindi	8	0.377	880	900	1240	1920	860	640	950	640
female	2014	4	Sindi	8	0.302	1000	990	1760	2090	690	660	1050	660
female	2014	4	Sindi	8	0.284	1030	990	1050	2090	880	820	1010	820
female	2014	4	Sindi	8	0.383	1050	930	1620	2120	920	670	1060	670
female	2014	4	Sindi	8	0.278	860	770	1340	1760	730	600	910	600
male	2014	4	Kay	3	0.525	1410	1290	1980	2750	830	600	990	600
male	2014	4	Kay	3	0.36	1380	1290	1570	2460	660	580	710	580
male	2014	4	Kay	3	0.319	2560	1040	1940	2610	950	740	1010	740
male	2014	4	Kay	3	0.476	2470	1380	2160	2600	770	690	880	690
male	2014	4	Kay	3	0.4	880	780	930	1860	930	660	930	660
male	2014	4	Kay	3	0.18	990	1010	1750	2510	1040	860	1040	800
male	2014	4	Kay	3	0.145	2360	1590	2330	2450	680	760	760	680
male	2014	4	Kay	3	0.325	1010	1010	1210	2210	1010	910	1140	910
male	2014	4	Kay	3	0.121	1440	1350	1710	2630	630	600	730	600
male	2014	4	Kay	3	0.238	1410	1340	1580	2620	680	610	760	610
male	2014	4	Kay	3	0.232	1650	1560	2150	2540	720	610	850	610
male	2014	4	Kay	3	0.534	2230	760	1510	2300	640	610	760	610
male	2014	4	Kay	3	0.25	1390	1290	1930	2740	470	430	710	430
male	2014	4	Kay	3	0.215	2210	1330	1520	2580	670	580	720	580
male	2014	4	Kay	3	0.447	1410	770	1450	2200	640	600	760	600
male	2014	4	Seva	1	0.268	1390	1160	1410	2120	670	490	690	490
male	2014	4	Seva	1	0.218	1450	1340	1460	2170	680	520	710	520
male	2014	4	Seva	1	0.193	1440	730	1390	1480	620	610	720	610
male	2014	4	Seva	1	0.144	1330	930	1330	1910	540	610	670	540
male	2014	4	Seva	1	0.203	1390	1360	1420	2140	640	650	710	640
male	2014	4	Seva	1	0.135	1670	1430	1690	2310	770	640	870	640
male	2014	4	Seva	1	0.209	1380	1310	1440	2220	680	640	730	640
male	2014	4	Seva	1	0.138	1370	1300	1370	1430	590	640	660	590
male	2014	4	Seva	1	0.139	1030	530	1050	1590	520	510	540	510
male	2014	4	Seva	1	0.255	410	460	910	1370	410	430	430	410
